# Supplementary material for: Identification of a Novel Delta Opioid Receptor Agonist Chemotype with Potential Negative Allosteric Modulator Capabilities
Source: Molecules. 2021 Nov 29;26(23):7236. doi: 10.3390/molecules26237236 (PMC8659279; doi:10.3390/molecules26237236)
Supplement: Supplementary file 1 [file molecules-26-07236-s001.zip]

Archive with 1 entries (1 files):
- molecules-1473070-supplementary.pdf
